# Supplementary material for: 4-[(2-Hy­droxy­benz­yl)amino]­pyridinium nitrate
Source: Acta Crystallogr Sect E Struct Rep Online. 2012 Jul 18;68(Pt 8):o2474. doi: 10.1107/S1600536812031352 (PMC3414929; doi:10.1107/S1600536812031352)
Supplement: Supplementary file 2 [file e-68-o2474-Isup2.hkl]

# 
# h,k,l, Fc-squared, Fo-squared, sigma(Fo-squared) and status flag 
# 
data_I
_shelx_title '  Cc  1320 Friedel pairs' 
_shelx_refln_list_code          4 
_shelx_F_calc_maximum      256.14 
_exptl_crystal_F_000       552.00 
_reflns_d_resolution_high  0.7700 
 
loop_ 
 _symmetry_equiv_pos_as_xyz 
 'x, y, z' 
 'x, -y, z+1/2' 
 'x+1/2, y+1/2, z' 
 'x+1/2, -y+1/2, z+1/2' 
 
_cell_length_a    13.6109 
_cell_length_b    12.6874 
_cell_length_c    10.0299 
_cell_angle_alpha  90.000 
_cell_angle_beta  132.694 
_cell_angle_gamma  90.000 
 
_shelx_F_squared_multiplier     1.000 
 
loop_ 
 _refln_index_h 
 _refln_index_k 
 _refln_index_l 
 _refln_F_squared_calc 
 _refln_F_squared_meas 
 _refln_F_squared_sigma 
 _refln_observed_status 
   2   0   0    11181.70    11542.68    304.71 o 
   4   0   0      345.29      298.49      6.88 o 
   6   0   0      581.75      592.96     11.31 o 
   8   0   0      262.12      255.41      5.55 o 
  10   0   0       14.18       14.00      1.22 o 
  12   0   0        5.05        6.15      1.19 o 
   3   1   0     2190.75     2314.03     90.98 o 
   5   1   0     1291.67     1290.12     65.80 o 
   7   1   0       38.83       39.48      0.96 o 
   9   1   0       88.56       79.72      1.92 o 
  11   1   0        3.06        2.23      0.59 o 
   0   2   0       27.68       37.28      1.08 o 
   2   2   0     1166.31     1231.57     16.20 o 
   4   2   0      270.16      272.66      3.89 o 
   6   2   0       18.44       18.34      0.65 o 
   8   2   0       92.08       93.25      2.12 o 
  10   2   0       14.41       13.27      1.01 o 
  12   2   0        4.12        2.87      1.44 o 
   1   3   0      784.35      648.80      6.87 o 
   3   3   0      997.65     1011.65     11.00 o 
   5   3   0      787.22      807.35     10.38 o 
   7   3   0       21.34       24.05      0.91 o 
   9   3   0      102.98      107.80      3.91 o 
  11   3   0        6.87        6.44      1.37 o 
   0   4   0     1130.44      924.42     15.97 o 
   2   4   0     1090.23     1052.93     11.70 o 
   4   4   0     1206.06     1170.70     15.60 o 
   6   4   0        3.70        4.01      0.74 o 
   8   4   0       17.46       15.73      1.22 o 
  10   4   0       34.37       36.65      1.85 o 
  12   4   0       12.34       13.48      1.72 o 
   1   5   0     3594.59     3838.91     84.73 o 
   3   5   0     2407.20     2594.62     61.86 o 
   5   5   0      132.62      133.76      1.99 o 
   7   5   0       60.85       71.61      2.29 o 
   9   5   0      132.99      127.62      4.69 o 
  11   5   0       52.29       53.15      2.25 o 
   0   6   0     2448.32     2638.35     54.35 o 
   2   6   0        3.45        3.46      0.71 o 
   4   6   0      536.31      536.69      6.12 o 
   6   6   0       55.62       58.67      1.63 o 
   8   6   0       11.68       10.86      1.00 o 
  10   6   0       19.34       19.22      1.07 o 
  12   6   0        0.97        1.79      1.28 o 
   1   7   0      216.92      208.58      3.01 o 
   3   7   0      426.85      448.88     12.77 o 
   5   7   0      174.35      194.38      2.73 o 
   7   7   0        2.21        2.97      0.67 o 
   9   7   0       48.75       50.98      1.52 o 
  11   7   0       21.70       21.66      6.73 o 
   0   8   0      448.83      460.88      9.67 o 
   2   8   0       54.01       46.16      1.32 o 
   4   8   0      591.84      572.09     17.40 o 
   6   8   0       96.30      106.28      2.27 o 
   8   8   0       10.69       10.60      1.05 o 
  10   8   0       12.02       10.40      1.86 o 
   1   9   0      480.37      444.02      6.12 o 
   3   9   0      312.93      295.54     10.30 o 
   5   9   0      169.57      157.88      2.51 o 
   7   9   0        3.41        4.01      1.14 o 
   9   9   0        5.05        4.68      1.09 o 
   0  10   0      987.10      868.50     21.12 o 
   2  10   0       88.35       81.09      2.41 o 
   4  10   0      130.59      133.09      3.38 o 
   6  10   0        5.32        5.00      1.02 o 
   8  10   0       17.84       14.90      2.42 o 
  10  10   0        0.19        0.18      0.80 o 
   1  11   0       40.04       41.14      1.99 o 
   3  11   0        3.75        3.45      1.10 o 
   5  11   0       28.61       33.32      2.36 o 
   7  11   0        0.79        0.45      0.89 o 
   9  11   0        1.91        1.40      0.90 o 
   0  12   0      411.52      383.92     10.90 o 
   2  12   0       56.51       54.61      2.29 o 
   4  12   0       41.01       47.29      2.35 o 
   6  12   0       23.62       23.02      1.78 o 
   8  12   0       20.08       23.00      3.29 o 
   1  13   0       16.84       20.43      1.60 o 
   3  13   0       40.86       37.60      2.93 o 
   5  13   0       31.07       22.40      4.15 o 
   7  13   0        2.36        4.23      1.49 o 
   0  14   0      109.41      107.86      4.47 o 
   2  14   0        8.73       10.25      1.70 o 
   4  14   0       19.65       20.05      2.74 o 
   6  14   0       11.49       14.09      1.59 o 
   1  15   0        2.62        2.29      1.27 o 
   3  15   0        0.24        0.81      1.18 o 
   5  15   0        9.20        6.55      1.84 o 
   0  16   0       16.60       19.27      4.14 o 
   2  16   0        8.97       10.55      1.85 o 
 -13   1   1        2.82        2.52      1.03 o 
 -11   1   1       13.19       11.76      0.84 o 
  -9   1   1      110.71      102.72      2.55 o 
  -7   1   1      610.52      517.72     21.30 o 
  -5   1   1      672.40      704.45     32.04 o 
  -3   1   1     3893.28     4430.32    261.46 o 
   1   1   1     3917.98     4895.99     66.73 o 
   3   1   1     4519.39     5205.06     73.73 o 
   5   1   1      381.64      365.68      8.03 o 
   7   1   1       29.49       28.63      0.89 o 
   9   1   1       20.71       19.53      1.04 o 
  11   1   1        3.80        1.49      1.77 o 
 -12   2   1        2.13        1.75      0.72 o 
 -10   2   1      164.28      167.61      4.61 o 
  -8   2   1      167.58      160.75      4.74 o 
  -6   2   1      291.95      271.85      6.74 o 
  -4   2   1     1767.53     1860.31     58.50 o 
  -2   2   1     4371.65     5016.15     69.88 o 
   0   2   1    11728.52    12724.07    201.46 o 
   2   2   1     1082.78     1083.24     35.24 o 
   4   2   1      102.48       94.81      1.16 o 
   6   2   1      108.97      104.80      2.61 o 
   8   2   1        1.29        2.24      0.58 o 
  10   2   1       13.40       13.49      1.24 o 
 -13   3   1        1.75        1.81      0.93 o 
 -11   3   1        4.65        6.27      0.90 o 
  -9   3   1       69.05       71.77      2.41 o 
  -7   3   1      133.44      136.10      3.05 o 
  -5   3   1     2198.45     2506.86     32.36 o 
  -3   3   1     1274.55     1320.68     69.40 o 
  -1   3   1      776.21      791.92     14.03 o 
   1   3   1     2521.26     2747.40     40.64 o 
   3   3   1       10.74        9.90      0.74 o 
   5   3   1       84.18       91.46      3.45 o 
   7   3   1       63.06       67.32      2.28 o 
   9   3   1        4.19        4.37      1.09 o 
  11   3   1        4.70        2.81      0.89 o 
 -12   4   1       18.14       17.47      2.05 o 
 -10   4   1       95.29      101.33      4.76 o 
  -8   4   1       27.09       26.82      1.30 o 
  -6   4   1        5.27        5.50      0.83 o 
  -4   4   1      794.24      747.01     11.50 o 
  -2   4   1      290.70      258.92      3.58 o 
   0   4   1      146.06      149.41      2.00 o 
   2   4   1      525.71      550.74      6.18 o 
   4   4   1       64.90       72.70      1.29 o 
   6   4   1       70.96       68.89      1.84 o 
   8   4   1      133.50      139.49      3.42 o 
  10   4   1       45.96       45.32      4.86 o 
 -13   5   1        1.56        1.28      1.30 o 
 -11   5   1       19.25       21.90      1.79 o 
  -9   5   1      102.61       94.22      4.60 o 
  -7   5   1       17.60       19.32      1.12 o 
  -5   5   1      102.84      100.66      1.90 o 
  -3   5   1      106.41      109.12      2.88 o 
  -1   5   1      183.07      159.37      3.51 o 
   1   5   1      774.85      809.28      8.59 o 
   3   5   1       94.71       98.57      1.71 o 
   5   5   1      147.11      150.96      4.23 o 
   7   5   1        4.61        4.17      0.77 o 
   9   5   1       26.22       26.74      1.30 o 
  11   5   1        6.37        2.95      1.62 o 
 -12   6   1        9.02        7.69      1.62 o 
 -10   6   1       37.16       43.23      2.09 o 
  -8   6   1       40.10       39.47      1.51 o 
  -6   6   1      733.10      769.16      9.79 o 
  -4   6   1      252.47      236.20      3.98 o 
  -2   6   1       20.42       18.67      1.13 o 
   0   6   1      184.59      227.62      3.25 o 
   2   6   1     1588.39     1663.37     21.51 o 
   4   6   1      122.06      119.48      2.08 o 
   6   6   1      438.06      456.26     14.41 o 
   8   6   1       46.81       51.46      1.47 o 
  10   6   1       10.41        6.61      3.07 o 
 -11   7   1       52.60       64.16      2.69 o 
  -9   7   1        3.10        2.44      0.72 o 
  -7   7   1       46.16       47.77      1.66 o 
  -5   7   1       36.19       36.07      1.05 o 
  -3   7   1       77.81       79.38      2.09 o 
  -1   7   1      119.39      126.53      2.73 o 
   1   7   1      185.49      184.71      2.90 o 
   3   7   1      756.59      662.42      8.89 o 
   5   7   1      325.97      317.16      8.36 o 
   7   7   1      113.20      126.51      2.85 o 
   9   7   1        2.74        2.35      0.75 o 
 -12   8   1        4.48        5.71      1.31 o 
 -10   8   1        1.24        1.38      0.81 o 
  -8   8   1        7.11        5.54      0.95 o 
  -6   8   1      106.80      105.48      2.49 o 
  -4   8   1       99.47       97.91      4.08 o 
  -2   8   1       31.53       37.33      1.39 o 
   0   8   1      245.54      265.57      3.78 o 
   2   8   1       20.10       19.80      1.35 o 
   4   8   1      185.92      182.12      3.28 o 
   6   8   1       46.48       49.20      1.67 o 
   8   8   1       13.11       17.15      1.37 o 
  10   8   1        5.07        4.73      1.90 o 
 -11   9   1        1.37        1.18      0.85 o 
  -9   9   1       16.87       21.85      1.84 o 
  -7   9   1       56.87       58.29      1.96 o 
  -5   9   1      161.13      163.71      3.44 o 
  -3   9   1      119.81      111.69      3.98 o 
  -1   9   1      161.22      156.21      4.13 o 
   1   9   1       13.24       14.30      1.17 o 
   3   9   1       12.19       11.21      1.31 o 
   5   9   1       46.03       49.77      1.94 o 
   7   9   1       24.46       26.46      1.14 o 
   9   9   1       12.23       14.50      4.45 o 
 -10  10   1       32.73       38.75      2.20 o 
  -8  10   1       10.98       10.19      1.48 o 
  -6  10   1       87.55       88.05      2.91 o 
  -4  10   1      259.24      233.82      5.67 o 
  -2  10   1      200.61      179.50      4.21 o 
   0  10   1       58.40       55.98      1.85 o 
   2  10   1      112.10      106.29      3.13 o 
   4  10   1       11.47       11.62      1.81 o 
   6  10   1       20.95       21.15      1.66 o 
   8  10   1       18.40       18.01      2.99 o 
  -9  11   1        0.12        1.38      0.96 o 
  -7  11   1       27.93       33.52      2.84 o 
  -5  11   1      454.84      451.33     13.96 o 
  -3  11   1      178.79      169.15      4.40 o 
  -1  11   1      282.08      264.38      4.09 o 
   1  11   1      254.10      221.91      4.17 o 
   3  11   1      168.97      155.35      3.33 o 
   5  11   1       16.65       18.36      1.41 o 
   7  11   1        2.62        0.79      0.84 o 
  -8  12   1        4.28        5.03      1.61 o 
  -6  12   1       13.44       18.06      1.88 o 
  -4  12   1       60.81       71.57      3.21 o 
  -2  12   1       97.76       80.28      2.89 o 
   0  12   1       67.32       63.67      2.02 o 
   2  12   1       13.26       12.68      1.38 o 
   4  12   1       59.38       62.60      4.30 o 
   6  12   1       17.01       16.83      2.54 o 
  -7  13   1        2.02        2.18      1.57 o 
  -5  13   1       22.69       23.60      2.36 o 
  -3  13   1       31.82       32.23      2.22 o 
  -1  13   1       25.28       19.93      1.89 o 
   1  13   1        7.84        7.21      1.19 o 
   3  13   1       23.20       25.23      1.71 o 
   5  13   1       14.37       17.80      3.40 o 
   7  13   1        0.10        0.14      1.46 o 
  -6  14   1        6.98        6.08      1.36 o 
  -4  14   1        5.53        7.81      1.51 o 
  -2  14   1        9.43       13.05      1.69 o 
   0  14   1       16.61       15.80      1.60 o 
   2  14   1        5.82        5.05      1.62 o 
   4  14   1       25.87       31.50      2.75 o 
  -5  15   1        1.03        0.81      1.16 o 
  -3  15   1        4.88        3.32      1.34 o 
  -1  15   1        4.80        4.84      1.15 o 
   1  15   1       11.22        8.37      2.49 o 
   3  15   1        1.25       -0.19      0.98 o 
  -2  16   1        3.35        4.03      1.33 o 
   0  16   1       15.39       15.95      2.33 o 
   2  16   1       14.57       14.58      5.09 o 
 -14   0   2       10.01       12.94      1.61 o 
 -12   0   2       19.48       19.71      2.16 o 
 -10   0   2       81.79       80.32      2.83 o 
  -8   0   2      452.94      421.36      9.41 o 
  -6   0   2     1846.12     1753.27     51.25 o 
  -4   0   2    65607.79    54201.71   2241.09 o 
  -2   0   2     4317.52     4705.62     90.83 o 
   0   0   2     3312.39     3839.48     72.00 o 
   2   0   2     1464.76     1697.24     28.06 o 
   4   0   2     1467.65     1683.41     34.50 o 
   6   0   2       81.82       76.56      5.47 o 
   8   0   2       19.03       20.94      1.17 o 
 -13   1   2        9.07        8.94      1.11 o 
 -11   1   2       17.11       16.49      1.27 o 
  -9   1   2      301.49      285.92      8.49 o 
  -7   1   2      785.90      746.19     18.71 o 
  -5   1   2     3546.07     3995.42    152.93 o 
  -3   1   2     4585.98     5061.97    119.40 o 
  -1   1   2    14884.57    15803.33    467.20 o 
   1   1   2      336.14      321.67      6.14 o 
   3   1   2      951.55     1076.98     52.95 o 
   5   1   2      519.14      550.01      9.46 o 
   7   1   2        5.58        6.08      0.54 o 
   9   1   2        6.31        5.30      0.72 o 
 -14   2   2        1.74        2.25      1.03 o 
 -12   2   2        6.01        4.73      0.82 o 
 -10   2   2       48.36       49.73      2.20 o 
  -8   2   2       52.11       48.20      1.94 o 
  -6   2   2     1249.97     1290.45     33.31 o 
  -4   2   2      580.21      529.80     18.91 o 
  -2   2   2     5608.25     6156.82    350.26 o 
   0   2   2     3528.06     4156.74     50.64 o 
   2   2   2       75.29       87.03      1.61 o 
   4   2   2       60.45       61.45      1.69 o 
   6   2   2        1.84        3.31      0.78 o 
   8   2   2        4.84        5.83      0.57 o 
 -13   3   2        1.81        1.93      0.75 o 
 -11   3   2      101.46       96.93      2.30 o 
  -9   3   2      290.60      281.06      9.92 o 
  -7   3   2      194.12      185.23      6.18 o 
  -5   3   2      286.99      263.12      5.60 o 
  -3   3   2      724.25      623.57      8.44 o 
  -1   3   2     4724.40     5284.04    106.95 o 
   1   3   2      277.75      284.56      3.61 o 
   3   3   2      348.45      346.10      8.99 o 
   5   3   2       13.35       13.48      0.59 o 
   7   3   2       41.04       37.18      2.34 o 
   9   3   2        6.76        5.13      1.00 o 
 -14   4   2        1.19        1.92      1.25 o 
 -12   4   2       12.13       10.16      1.33 o 
 -10   4   2       83.65       83.19      3.64 o 
  -8   4   2       43.19       39.77      1.22 o 
  -6   4   2      177.03      166.50      2.62 o 
  -4   4   2     1106.47     1079.48     35.38 o 
  -2   4   2     2342.60     2604.58     55.18 o 
   0   4   2     4868.36     5845.06     87.64 o 
   2   4   2       25.44       29.45      1.60 o 
   4   4   2       37.99       39.52      0.79 o 
   6   4   2      140.94      153.97      3.43 o 
   8   4   2      152.33      160.23     11.86 o 
  10   4   2        2.13        0.98      1.50 o 
 -13   5   2       13.78       17.26      1.47 o 
 -11   5   2       39.54       40.07      2.07 o 
  -9   5   2        9.32        8.68      1.01 o 
  -7   5   2     1155.45     1189.50     33.15 o 
  -5   5   2     1442.00     1402.95     37.81 o 
  -3   5   2     1312.73     1342.90     50.38 o 
  -1   5   2     3670.56     4276.26     61.16 o 
   1   5   2      110.06      126.87      2.35 o 
   3   5   2      359.79      363.82      8.08 o 
   5   5   2      400.32      399.45      5.49 o 
   7   5   2       85.32       86.21      4.85 o 
   9   5   2       12.34       11.50      1.96 o 
 -12   6   2        3.61        4.06      1.11 o 
 -10   6   2        1.08        1.78      0.77 o 
  -8   6   2       55.84       54.60      1.79 o 
  -6   6   2      129.70      136.31      2.49 o 
  -4   6   2      333.90      350.61      6.47 o 
  -2   6   2      379.58      372.40     12.15 o 
   0   6   2     1084.68     1109.40     13.72 o 
   2   6   2      104.27      109.57      1.81 o 
   4   6   2       70.34       67.72      1.48 o 
   6   6   2       24.49       22.73      0.91 o 
   8   6   2       26.46       24.51      2.53 o 
  10   6   2        0.35        1.20      1.46 o 
 -13   7   2       14.82       18.28      1.63 o 
 -11   7   2        1.37        1.78      0.96 o 
  -9   7   2       58.97       62.43      2.87 o 
  -7   7   2      207.97      205.93      5.06 o 
  -5   7   2        9.91       12.01      0.80 o 
  -3   7   2       13.93       14.21      1.05 o 
  -1   7   2      715.31      701.91     10.20 o 
   1   7   2       46.28       59.55      1.44 o 
   3   7   2       70.79       63.15      1.52 o 
   5   7   2       38.33       36.12      1.69 o 
   7   7   2       63.53       60.36      1.46 o 
   9   7   2        4.24        1.86      1.60 o 
 -12   8   2        5.77        7.04      1.50 o 
 -10   8   2       14.02       13.45      1.45 o 
  -8   8   2       89.86       91.21      2.10 o 
  -6   8   2       50.90       51.07      2.33 o 
  -4   8   2      114.16      118.57      3.67 o 
  -2   8   2        3.63        2.51      0.92 o 
   0   8   2      113.64      109.91      1.91 o 
   2   8   2       45.55       50.64      1.83 o 
   4   8   2      106.19      104.37      1.98 o 
   6   8   2       74.12       72.36      1.74 o 
   8   8   2       38.79       43.12      3.56 o 
 -11   9   2        4.90        4.69      1.45 o 
  -9   9   2       31.14       31.56      2.05 o 
  -7   9   2      222.79      235.40      7.29 o 
  -5   9   2      305.90      306.79      6.72 o 
  -3   9   2      274.67      252.97      4.41 o 
  -1   9   2      708.36      646.62      9.48 o 
   1   9   2       22.72       20.31      1.25 o 
   3   9   2       79.03       89.35      3.20 o 
   5   9   2        1.88        1.58      0.69 o 
   7   9   2        5.78        3.68      0.91 o 
 -10  10   2        5.78        3.96      1.22 o 
  -8  10   2        5.98        7.28      1.43 o 
  -6  10   2      136.33      149.56      4.30 o 
  -4  10   2      837.47      825.52     19.46 o 
  -2  10   2       51.34       40.81      6.15 o 
   0  10   2      126.00      118.50      2.45 o 
   2  10   2       37.19       34.50      2.06 o 
   4  10   2       70.44       55.13      3.55 o 
   6  10   2        1.42        1.23      0.54 o 
   8  10   2        1.42        0.45      1.05 o 
 -11  11   2        1.91        2.60      1.11 o 
  -9  11   2        2.80        2.83      1.62 o 
  -7  11   2       64.88       70.30      3.76 o 
  -5  11   2      168.14      168.64      5.80 o 
  -3  11   2       94.58       94.88      2.81 o 
  -1  11   2       57.65       53.86      2.14 o 
   1  11   2        3.56        2.56      0.78 o 
   3  11   2        6.25        6.72      1.19 o 
   5  11   2        0.16        0.22      0.64 o 
   7  11   2        0.15        0.06      1.17 o 
 -10  12   2        5.60        5.55      2.06 o 
  -8  12   2        9.40       10.68      3.25 o 
  -6  12   2       44.50       48.39      2.57 o 
  -4  12   2      278.96      295.52      7.17 o 
  -2  12   2        2.73        1.71      0.94 o 
   0  12   2       13.09       11.94      1.59 o 
   2  12   2       19.06       17.74      1.67 o 
   4  12   2       32.05       30.77      2.44 o 
   6  12   2        5.60        2.50      1.18 o 
  -9  13   2        5.75        3.58      1.80 o 
  -7  13   2        5.64        5.31      1.73 o 
  -5  13   2       51.75       57.28      3.76 o 
  -3  13   2       50.03       53.36      2.60 o 
  -1  13   2       41.01       31.71      6.03 o 
   1  13   2        3.92        3.99      1.46 o 
   3  13   2       40.32       47.15      3.70 o 
   5  13   2        7.72        6.97      1.97 o 
  -8  14   2        0.32        0.01      0.84 o 
  -6  14   2        2.52        4.88      1.68 o 
  -4  14   2       28.21       28.90      2.81 o 
  -2  14   2        1.21        1.46      0.95 o 
   0  14   2       15.49       13.49      2.46 o 
   2  14   2       13.09       12.95      2.52 o 
   4  14   2       12.85        9.43      3.72 o 
  -5  15   2        1.52        4.09      2.36 o 
  -3  15   2        8.43       10.91      1.76 o 
  -1  15   2        0.99        2.16      1.07 o 
   1  15   2        1.04        1.06      1.27 o 
   3  15   2       12.67       15.10      2.26 o 
  -4  16   2       17.99       25.56      3.69 o 
  -2  16   2       16.79       21.71      4.09 o 
   0  16   2        1.47        2.17      1.29 o 
 -15   1   3        3.13        3.02      0.97 o 
 -13   1   3       21.89       21.68      1.44 o 
 -11   1   3      323.64      302.88      6.94 o 
  -9   1   3      187.16      183.49      3.53 o 
  -7   1   3      348.16      372.51      8.90 o 
  -5   1   3     5289.61     5595.29     92.70 o 
  -3   1   3     1417.50     1401.32     26.66 o 
  -1   1   3     8748.46    10158.06    155.38 o 
   1   1   3      296.87      291.19      4.81 o 
   3   1   3      104.26      135.58      2.90 o 
   5   1   3       10.55        9.68      0.68 o 
   7   1   3       16.15       17.32      1.40 o 
   9   1   3       15.70       19.44      7.48 o 
 -14   2   3       21.79       25.01      1.63 o 
 -12   2   3        2.47        2.51      0.75 o 
 -10   2   3      144.03      128.14      5.45 o 
  -8   2   3      173.17      169.91      4.76 o 
  -6   2   3     1621.69     1575.74     44.83 o 
  -4   2   3     2156.66     2053.58     94.91 o 
  -2   2   3     2356.06     2477.09     63.81 o 
   0   2   3      168.46      185.07      1.82 o 
   2   2   3      532.90      488.98     16.38 o 
   4   2   3       92.01       86.59      2.04 o 
   6   2   3        5.74        5.45      0.79 o 
   8   2   3        7.98        8.40      1.65 o 
 -15   3   3        3.40        3.07      1.30 o 
 -13   3   3        3.94        4.28      1.12 o 
 -11   3   3       40.75       43.97      1.77 o 
  -9   3   3       78.25       68.10      2.00 o 
  -7   3   3       30.76       42.08      1.88 o 
  -5   3   3       88.70       81.14      3.58 o 
  -3   3   3     1302.55     1185.86     65.30 o 
  -1   3   3      344.38      278.05      3.02 o 
   1   3   3       66.53       76.07      1.30 o 
   3   3   3       68.00       66.76      3.40 o 
   5   3   3        0.63        0.47      0.54 o 
   7   3   3       24.93       22.96      1.62 o 
   9   3   3        1.61        3.90      3.11 o 
 -14   4   3        5.15        2.84      1.94 o 
 -12   4   3        1.43        1.59      0.62 o 
 -10   4   3       12.19       11.54      0.97 o 
  -8   4   3       12.23       13.60      0.90 o 
  -6   4   3     1021.39     1089.02     33.84 o 
  -4   4   3      268.26      257.28      5.73 o 
  -2   4   3      245.68      248.07      5.51 o 
   0   4   3      226.12      228.26      3.49 o 
   2   4   3      263.80      242.48      5.38 o 
   4   4   3      112.81      111.39      3.08 o 
   6   4   3       60.98       62.47      4.27 o 
   8   4   3        7.50        5.37      2.26 o 
 -13   5   3        2.47        1.86      1.01 o 
 -11   5   3        7.82        5.48      1.19 o 
  -9   5   3        1.69        2.09      0.77 o 
  -7   5   3       32.23       32.56      1.24 o 
  -5   5   3      290.06      299.62      5.02 o 
  -3   5   3      231.06      235.73      8.55 o 
  -1   5   3       85.79       95.14      1.68 o 
   1   5   3      120.41      107.27      1.55 o 
   3   5   3      131.84      132.25      2.40 o 
   5   5   3       14.84       16.14      1.95 o 
   7   5   3        5.26        4.18      1.07 o 
   9   5   3        1.46        0.54      3.60 o 
 -14   6   3        7.65        5.23      1.68 o 
 -12   6   3       10.43        7.67      1.33 o 
 -10   6   3       85.45       83.73      2.27 o 
  -8   6   3       71.60       60.22      1.82 o 
  -6   6   3       40.83       35.34      1.70 o 
  -4   6   3       28.31       32.37      1.51 o 
  -2   6   3     2695.24     3040.42     80.30 o 
   0   6   3      312.67      325.63      3.92 o 
   2   6   3      309.25      315.93      9.02 o 
   4   6   3      269.53      277.53      4.45 o 
   6   6   3      143.00      149.08      7.55 o 
   8   6   3       30.34       32.44      2.51 o 
 -13   7   3        0.16       -0.20      0.72 o 
 -11   7   3       27.49       32.07      1.82 o 
  -9   7   3       23.14       24.55      1.43 o 
  -7   7   3       12.27       12.43      0.67 o 
  -5   7   3       75.28       73.13      1.74 o 
  -3   7   3      471.10      450.77     14.50 o 
  -1   7   3      602.98      515.21     10.42 o 
   1   7   3       28.83       30.92      1.09 o 
   3   7   3      746.67      726.91     15.27 o 
   5   7   3       45.45       41.21      2.22 o 
   7   7   3        3.65        3.77      1.53 o 
 -12   8   3        5.84        4.43      1.32 o 
 -10   8   3        9.72        9.16      1.11 o 
  -8   8   3       24.17       20.98      1.12 o 
  -6   8   3       64.21       63.19      2.25 o 
  -4   8   3       20.35       19.19      0.93 o 
  -2   8   3        1.53        3.81      1.21 o 
   0   8   3       61.96       61.61      1.75 o 
   2   8   3        0.45        1.36      0.57 o 
   4   8   3        1.51        3.24      0.58 o 
   6   8   3        1.92        4.43      1.56 o 
   8   8   3       12.33       12.56      2.23 o 
 -13   9   3        1.24        1.62      0.85 o 
 -11   9   3       16.46       13.68      2.04 o 
  -9   9   3        6.10        5.75      0.80 o 
  -7   9   3       47.66       44.09      2.70 o 
  -5   9   3      163.56      157.96      5.52 o 
  -3   9   3       52.55       49.67      1.85 o 
  -1   9   3       53.06       48.10      1.62 o 
   1   9   3       16.13       16.62      1.29 o 
   3   9   3       14.47       14.32      1.05 o 
   5   9   3        2.76        2.75      0.67 o 
   7   9   3        2.50        2.39      1.55 o 
 -12  10   3        0.03        0.08      0.66 o 
 -10  10   3        5.17        3.15      1.56 o 
  -8  10   3        4.51        3.98      1.23 o 
  -6  10   3      568.97      603.83     14.57 o 
  -4  10   3       91.44       93.06      3.79 o 
  -2  10   3        8.21        8.26      1.45 o 
   0  10   3       23.25       21.68      1.48 o 
   2  10   3       19.57       16.74      1.63 o 
   4  10   3       14.47       13.69      1.10 o 
   6  10   3        3.43        1.36      1.28 o 
 -11  11   3       17.95       23.31      6.08 o 
  -9  11   3       54.56       58.28      3.33 o 
  -7  11   3       82.71       86.49      3.63 o 
  -5  11   3      294.41      315.10      8.44 o 
  -3  11   3      184.04      177.87      3.86 o 
  -1  11   3      169.58      143.07      3.47 o 
   1  11   3        9.41        7.77      1.03 o 
   3  11   3       44.69       40.60      2.72 o 
   5  11   3       12.33       11.06      2.16 o 
 -10  12   3        8.74       10.31      3.27 o 
  -8  12   3       21.90       28.33      2.56 o 
  -6  12   3      103.33       98.35      3.63 o 
  -4  12   3       68.47       72.15      3.09 o 
  -2  12   3        7.46        6.37      1.23 o 
   0  12   3       25.51       21.24      1.49 o 
   2  12   3       25.53       25.70      2.16 o 
   4  12   3        5.95        4.12      1.45 o 
  -9  13   3        0.47        0.55      1.44 o 
  -7  13   3       21.48       24.15      2.53 o 
  -5  13   3        8.12        8.14      1.53 o 
  -3  13   3        4.40        3.83      1.01 o 
  -1  13   3        8.73        8.64      1.73 o 
   1  13   3       11.11        8.28      1.49 o 
   3  13   3       21.02       27.35      7.20 o 
  -8  14   3        1.16        1.28      1.75 o 
  -6  14   3        7.57       10.32      2.00 o 
  -4  14   3        5.75        5.26      1.55 o 
  -2  14   3        3.85        3.54      1.10 o 
   0  14   3        3.25        2.17      1.16 o 
   2  14   3        8.48        9.58      1.99 o 
  -7  15   3        1.02        1.67      1.47 o 
  -5  15   3       11.40       17.35      2.22 o 
  -3  15   3        7.43        6.92      2.07 o 
  -1  15   3        2.20        1.70      1.02 o 
   1  15   3        5.75        7.74      3.76 o 
  -2  16   3       16.37       24.51      3.98 o 
 -16   0   4        7.99        6.34      4.58 o 
 -14   0   4        4.03        2.45      1.27 o 
 -12   0   4       56.86       63.29      2.66 o 
 -10   0   4      213.66      208.24      5.52 o 
  -8   0   4     8891.42    10089.52    285.82 o 
  -6   0   4      628.77      596.79     28.87 o 
  -4   0   4      801.10      804.27     13.77 o 
  -2   0   4     2308.74     2757.13     44.10 o 
   0   0   4     2212.08     2859.85     76.79 o 
   2   0   4      457.97      471.25     17.17 o 
   4   0   4        6.98       10.09      2.61 o 
   6   0   4       18.35       23.92      4.09 o 
   8   0   4        2.01        3.10      5.33 o 
 -15   1   4        4.70        1.13      1.51 o 
 -13   1   4       21.78       23.71      2.02 o 
 -11   1   4      621.38      583.93      9.55 o 
  -9   1   4     1118.34     1080.23     28.99 o 
  -7   1   4      261.48      250.35      4.49 o 
  -5   1   4      869.15      755.82      9.99 o 
  -3   1   4     1183.49     1204.45     14.22 o 
  -1   1   4      602.57      578.94      5.17 o 
   1   1   4      553.47      591.80     11.68 o 
   3   1   4       65.38       74.02      4.45 o 
   5   1   4        9.57        8.89      0.67 o 
   7   1   4        1.00        2.29      2.75 o 
 -14   2   4        7.79        6.40      2.08 o 
 -12   2   4        3.74        3.15      0.94 o 
 -10   2   4      237.28      246.79      4.03 o 
  -8   2   4      355.41      359.19      9.06 o 
  -6   2   4      983.96      948.08     36.04 o 
  -4   2   4      157.05      154.30      3.25 o 
  -2   2   4      869.96      827.69      9.40 o 
   0   2   4      188.63      188.84      2.94 o 
   2   2   4       61.60       61.50      2.95 o 
   4   2   4       26.91       26.93      4.73 o 
   6   2   4        5.41        3.63      0.78 o 
   8   2   4        2.32        3.73      3.22 o 
 -15   3   4        0.95        0.05      0.77 o 
 -13   3   4        6.89        7.87      1.40 o 
 -11   3   4       83.21       83.94      2.83 o 
  -9   3   4       67.76       62.84      3.65 o 
  -7   3   4        2.29        1.49      0.55 o 
  -5   3   4      120.75       82.27     25.88 o 
  -3   3   4     1446.52     1391.42     34.98 o 
  -1   3   4     2686.17     2939.55     41.01 o 
   1   3   4      106.91      107.21      2.64 o 
   3   3   4      198.75      212.23      6.13 o 
   5   3   4       83.64       87.43      8.59 o 
   7   3   4        2.64        2.89      4.52 o 
 -14   4   4        2.55        1.61      0.86 o 
 -12   4   4       39.34       42.44      1.68 o 
 -10   4   4       73.27       78.70      3.33 o 
  -8   4   4      193.14      179.03      8.68 o 
  -6   4   4       84.85       78.38      2.57 o 
  -4   4   4      579.46      577.80      9.78 o 
  -2   4   4      809.04      800.34     16.01 o 
   0   4   4      594.08      598.92      6.78 o 
   2   4   4      144.08      138.06      3.28 o 
   4   4   4      245.67      249.78      6.36 o 
   6   4   4        1.01        1.68      0.87 o 
   8   4   4        1.23        2.61      2.84 o 
 -15   5   4        6.36        4.92      1.72 o 
 -13   5   4       10.51        8.87      2.37 o 
 -11   5   4      115.25      116.87      2.84 o 
  -9   5   4       49.06       49.78      2.26 o 
  -7   5   4     1029.93      998.79     17.17 o 
  -5   5   4     2058.59     2040.14     48.37 o 
  -3   5   4       39.43       36.78      1.30 o 
  -1   5   4      359.11      383.69      4.75 o 
   1   5   4      652.76      621.28      8.18 o 
   3   5   4      150.55      142.35      4.23 o 
   5   5   4       28.48       32.41      2.10 o 
   7   5   4        6.51        5.86      1.04 o 
 -14   6   4        2.17        2.44      1.30 o 
 -12   6   4       39.29       37.69      2.39 o 
 -10   6   4      107.31       94.69      2.37 o 
  -8   6   4       28.12       24.06      1.49 o 
  -6   6   4       39.09       45.22      2.11 o 
  -4   6   4      216.97      219.83      5.90 o 
  -2   6   4      167.76      154.44      3.22 o 
   0   6   4       33.91       36.16      1.20 o 
   2   6   4      118.75      106.49      1.50 o 
   4   6   4       68.37       69.13      2.61 o 
   6   6   4       14.02       18.73      2.23 o 
 -13   7   4        4.84        4.37      1.39 o 
 -11   7   4       69.45       59.48      2.48 o 
  -9   7   4       39.34       33.47      1.24 o 
  -7   7   4       10.11        9.07      1.30 o 
  -5   7   4      195.46      190.77      6.93 o 
  -3   7   4      101.83      103.91      3.51 o 
  -1   7   4       10.27        9.68      1.04 o 
   1   7   4      200.98      187.43      3.04 o 
   3   7   4      139.06      135.62      5.39 o 
   5   7   4        0.71       -0.27      1.07 o 
   7   7   4        5.95        6.14      2.05 o 
 -14   8   4        1.20        2.40      1.42 o 
 -12   8   4       13.45       12.79      3.23 o 
 -10   8   4        8.91        8.24      0.96 o 
  -8   8   4        6.69        7.65      1.24 o 
  -6   8   4       41.29       40.70      1.85 o 
  -4   8   4       67.68       63.94      1.94 o 
  -2   8   4      113.80      115.67      3.16 o 
   0   8   4        4.86        4.42      0.65 o 
   2   8   4       40.65       39.28      2.12 o 
   4   8   4       47.26       52.76      2.93 o 
   6   8   4        1.38        1.62      1.60 o 
 -13   9   4        2.55        1.39      1.13 o 
 -11   9   4       41.88       42.89      2.05 o 
  -9   9   4       68.87       80.76      3.74 o 
  -7   9   4      180.08      195.26      6.44 o 
  -5   9   4      378.39      388.69      9.69 o 
  -3   9   4       57.75       54.36      2.08 o 
  -1   9   4        8.17        8.05      1.23 o 
   1   9   4       98.31       81.43      2.54 o 
   3   9   4       38.59       34.31      1.68 o 
   5   9   4        4.92        4.34      2.00 o 
 -12  10   4        6.24        4.82      2.28 o 
 -10  10   4       19.43       16.96      6.64 o 
  -8  10   4      289.26      321.51     11.64 o 
  -6  10   4      123.35      123.46      3.93 o 
  -4  10   4       37.11       36.87      1.40 o 
  -2  10   4       62.20       59.69      2.24 o 
   0  10   4       61.22       51.89      2.00 o 
   2  10   4        0.05        0.12      0.58 o 
   4  10   4        0.37        0.29      1.11 o 
 -11  11   4        2.47        2.52      1.49 o 
  -9  11   4        7.48       10.03      2.76 o 
  -7  11   4      119.52      134.15      4.66 o 
  -5  11   4      118.84      122.87      2.54 o 
  -3  11   4       34.40       32.18      1.95 o 
  -1  11   4       18.61       16.96      1.58 o 
   1  11   4        4.59        4.75      1.40 o 
   3  11   4        2.62        1.39      0.81 o 
   5  11   4        1.96        0.49      1.13 o 
 -10  12   4        4.80        2.84      2.07 o 
  -8  12   4       83.19      111.97      8.88 o 
  -6  12   4       29.68       27.75      1.89 o 
  -4  12   4       26.31       25.34      1.45 o 
  -2  12   4       19.25       17.81      1.77 o 
   0  12   4       13.14       11.81      1.76 o 
   2  12   4       14.02       10.56      4.16 o 
   4  12   4        8.99        0.00      1.34 o 
  -9  13   4       11.20       17.89      2.28 o 
  -7  13   4       11.22       12.72      3.07 o 
  -5  13   4        1.04        1.06      1.67 o 
  -3  13   4       15.56       12.00      2.45 o 
  -1  13   4       44.64       42.91      2.55 o 
   1  13   4        5.18        3.76      2.10 o 
   3  13   4        0.37       -0.11      1.71 o 
  -8  14   4       15.86       20.11      2.48 o 
  -6  14   4        9.52        8.51      2.10 o 
  -4  14   4        0.09       -0.60      1.35 o 
  -2  14   4        2.95        4.52      1.29 o 
   0  14   4        0.11        0.19      1.45 o 
  -7  15   4        1.97        1.18      1.46 o 
  -5  15   4       11.83       15.57      2.82 o 
  -3  15   4        9.99       16.85      2.17 o 
  -1  15   4        0.82        0.87      1.49 o 
 -15   1   5       21.16       25.33      1.68 o 
 -13   1   5       17.36       18.04      1.79 o 
 -11   1   5      105.30      102.25      2.95 o 
  -9   1   5     1073.50     1045.58     45.09 o 
  -7   1   5      564.08      564.18     18.39 o 
  -5   1   5      970.00      928.87     10.67 o 
  -3   1   5      271.94      290.58      3.57 o 
  -1   1   5      101.77      124.10      1.63 o 
   1   1   5       81.34       86.09      2.69 o 
   3   1   5       27.92       28.88      3.08 o 
   5   1   5       24.39       30.23      5.23 o 
   7   1   5        0.24        0.07      1.92 o 
 -16   2   5        0.54        0.21      0.89 o 
 -14   2   5        6.87        5.37      1.98 o 
 -12   2   5      113.32      112.49      2.68 o 
 -10   2   5      139.70      125.88      5.39 o 
  -8   2   5      602.06      557.52      8.40 o 
  -6   2   5      346.49      311.09      5.93 o 
  -4   2   5      328.23      341.59      6.79 o 
  -2   2   5      660.96      605.49      8.80 o 
   0   2   5       81.96       85.01      1.71 o 
   2   2   5       54.96       54.25      1.69 o 
   4   2   5        9.43       10.26      1.07 o 
   6   2   5       16.37       21.05      3.86 o 
 -15   3   5        3.46        1.27      1.21 o 
 -13   3   5       11.37       11.13      1.60 o 
 -11   3   5       40.84       42.24      2.16 o 
  -9   3   5       87.02       86.48      3.27 o 
  -7   3   5      817.65      835.15     24.62 o 
  -5   3   5      158.44      147.09      2.39 o 
  -3   3   5      341.16      334.10      7.69 o 
  -1   3   5       48.10       49.89      0.94 o 
   1   3   5       10.87       11.32      1.19 o 
   3   3   5       37.72       35.07      1.91 o 
   5   3   5        0.89        0.96      2.07 o 
   7   3   5        2.52        5.65      3.36 o 
 -16   4   5        4.54        1.64      1.16 o 
 -14   4   5       14.04       15.52      2.16 o 
 -12   4   5       14.76       15.84      1.39 o 
 -10   4   5       10.54       11.13      1.38 o 
  -8   4   5       14.90       13.81      1.40 o 
  -6   4   5       77.21       68.66      3.37 o 
  -4   4   5        9.15        6.56      0.63 o 
  -2   4   5      706.46      662.73     11.19 o 
   0   4   5      120.66      127.70      3.23 o 
   2   4   5      226.91      233.40     13.73 o 
   4   4   5        5.96        4.78      1.30 o 
   6   4   5        3.39        5.47      2.82 o 
 -15   5   5        2.29        0.75      0.89 o 
 -13   5   5        3.02        2.12      0.84 o 
 -11   5   5       18.46       17.83      2.40 o 
  -9   5   5       48.82       46.31      1.19 o 
  -7   5   5       15.45       14.30      1.79 o 
  -5   5   5       48.68       45.44      1.60 o 
  -3   5   5      579.62      563.56     20.35 o 
  -1   5   5      202.03      202.68      3.94 o 
   1   5   5       24.65       32.45      1.82 o 
   3   5   5       87.54       92.82      6.41 o 
   5   5   5        5.06        5.21      4.52 o 
 -14   6   5        8.86        7.49      1.79 o 
 -12   6   5       19.56       18.65      1.46 o 
 -10   6   5        1.12        1.45      0.59 o 
  -8   6   5       48.02       47.85      2.28 o 
  -6   6   5     1502.07     1500.46     51.00 o 
  -4   6   5      105.47      106.40      3.90 o 
  -2   6   5      154.05      153.74      2.96 o 
   0   6   5      158.65      147.24      2.34 o 
   2   6   5      355.94      363.62     10.71 o 
   4   6   5       24.41       24.19      3.61 o 
   6   6   5        1.66        1.56      2.53 o 
 -15   7   5        4.25        1.48      1.83 o 
 -13   7   5        0.38        0.14      0.69 o 
 -11   7   5        3.85        3.16      0.70 o 
  -9   7   5        0.24        0.90      1.08 o 
  -7   7   5      138.69      127.46      3.16 o 
  -5   7   5      137.74      132.63      2.69 o 
  -3   7   5       39.08       39.00      1.39 o 
  -1   7   5      293.35      304.19      4.88 o 
   1   7   5        3.46        4.27      0.71 o 
   3   7   5       50.60       48.45      3.71 o 
   5   7   5        2.71        1.34      1.02 o 
 -14   8   5        0.68        1.16      1.69 o 
 -12   8   5       15.65       13.55      2.97 o 
 -10   8   5       17.26       20.09      2.81 o 
  -8   8   5       32.54       30.90      2.30 o 
  -6   8   5      188.74      174.17      6.22 o 
  -4   8   5        2.10        3.00      1.07 o 
  -2   8   5       19.31       21.72      1.42 o 
   0   8   5       31.08       34.34      1.44 o 
   2   8   5       10.98       11.83      1.09 o 
   4   8   5        2.03        1.49      1.11 o 
 -13   9   5        3.53        3.35      1.88 o 
 -11   9   5       21.99       24.71      1.92 o 
  -9   9   5       11.08       13.92      1.75 o 
  -7   9   5       49.24       51.61      2.33 o 
  -5   9   5       84.89       77.41      2.18 o 
  -3   9   5       49.85       45.99      2.12 o 
  -1   9   5        7.06        6.47      1.20 o 
   1   9   5       13.47       14.94      1.33 o 
   3   9   5        8.56       11.28      2.01 o 
   5   9   5        2.17        4.41      2.62 o 
 -12  10   5       10.78        7.98      3.97 o 
 -10  10   5       18.66       27.65      2.35 o 
  -8  10   5       48.73       54.29      2.93 o 
  -6  10   5       39.42       42.31      2.02 o 
  -4  10   5       33.81       35.43      1.85 o 
  -2  10   5       97.05       84.46      2.56 o 
   0  10   5        5.51        6.56      1.17 o 
   2  10   5       35.10       39.55      1.78 o 
   4  10   5        3.24        4.23      1.85 o 
 -11  11   5        6.23        6.16      2.02 o 
  -9  11   5       77.88       99.82      3.94 o 
  -7  11   5      177.67      192.30      7.02 o 
  -5  11   5       29.93       28.37      1.24 o 
  -3  11   5        9.47       10.96      1.96 o 
  -1  11   5       78.24       71.42      3.41 o 
   1  11   5        7.63        8.46      2.03 o 
   3  11   5        1.03       -0.04      1.17 o 
 -10  12   5       20.59       24.60      3.25 o 
  -8  12   5       40.65       49.67      3.23 o 
  -6  12   5       22.70       26.95      3.44 o 
  -4  12   5       10.30        8.30      1.28 o 
  -2  12   5       17.44       16.84      1.63 o 
   0  12   5        0.94        0.48      1.43 o 
   2  12   5        2.77        2.17      2.82 o 
  -9  13   5        9.02       12.44      2.49 o 
  -7  13   5       45.75       57.60      3.15 o 
  -5  13   5       24.93       25.39      5.51 o 
  -3  13   5        7.44        4.50      1.35 o 
  -1  13   5        1.40        1.57      1.06 o 
   1  13   5        0.85        0.66      1.23 o 
  -8  14   5        2.38        1.86      1.55 o 
  -6  14   5       15.13       14.47      5.05 o 
  -4  14   5        0.57        0.63      1.28 o 
  -2  14   5        2.14        1.94      1.27 o 
   0  14   5        1.22        1.44      1.53 o 
  -5  15   5        2.52        0.79      1.49 o 
  -3  15   5        3.13        4.25      1.71 o 
 -16   0   6        1.83       -0.03      1.20 o 
 -14   0   6       60.38       67.93      5.34 o 
 -12   0   6     2144.65     2238.03     56.76 o 
 -10   0   6      205.52      195.19      4.90 o 
  -8   0   6       45.69       50.34      2.48 o 
  -6   0   6     1956.95     1953.81     33.03 o 
  -4   0   6      846.06      890.60     12.01 o 
  -2   0   6       34.90       29.05      1.35 o 
   0   0   6       30.71       30.28      0.76 o 
   2   0   6       10.18       10.89      2.89 o 
   4   0   6        5.30        7.07      3.24 o 
 -17   1   6        5.74        0.00      0.88 o 
 -15   1   6       20.02       21.52      1.71 o 
 -13   1   6        0.75        0.51      0.90 o 
 -11   1   6      101.23      101.31      2.70 o 
  -9   1   6       84.90       88.72      2.31 o 
  -7   1   6      541.51      530.61      7.74 o 
  -5   1   6      248.15      228.15      2.58 o 
  -3   1   6      829.51      844.50      8.85 o 
  -1   1   6       72.50       80.85      2.72 o 
   1   1   6        7.09        5.62      0.42 o 
   3   1   6        7.28       11.32      3.79 o 
   5   1   6        4.18        5.58      3.91 o 
 -16   2   6        4.96        1.14      1.54 o 
 -14   2   6       24.82       29.29      2.04 o 
 -12   2   6        5.78        5.44      1.36 o 
 -10   2   6       35.55       30.29      1.62 o 
  -8   2   6       20.59       17.64      0.92 o 
  -6   2   6       47.65       45.51      1.18 o 
  -4   2   6       13.23       13.74      0.59 o 
  -2   2   6       79.01       74.80      1.24 o 
   0   2   6       19.95       21.34      1.11 o 
   2   2   6       39.01       40.48      2.48 o 
   4   2   6       12.12       13.33      2.67 o 
 -15   3   6        8.29        5.61      3.06 o 
 -13   3   6       31.73       34.17      2.72 o 
 -11   3   6       76.48       68.96      2.39 o 
  -9   3   6       41.27       42.48      1.33 o 
  -7   3   6      122.38      124.01      3.38 o 
  -5   3   6       99.09       95.86      1.97 o 
  -3   3   6      247.32      258.86      4.58 o 
  -1   3   6      132.96      127.75      2.62 o 
   1   3   6       55.82       55.68      1.93 o 
   3   3   6       42.98       43.37      2.66 o 
   5   3   6        3.82        5.38      5.17 o 
 -16   4   6        3.37        1.79      1.21 o 
 -14   4   6        7.93        3.34      2.22 o 
 -12   4   6       18.26       16.85      1.86 o 
 -10   4   6        2.36        1.07      0.68 o 
  -8   4   6      131.10      121.49      4.28 o 
  -6   4   6       14.53       13.43      1.06 o 
  -4   4   6       45.28       41.10      1.19 o 
  -2   4   6      243.63      246.18      2.95 o 
   0   4   6      197.17      209.91      3.70 o 
   2   4   6       58.73       62.07      2.92 o 
   4   4   6       12.42       19.00      3.44 o 
 -15   5   6        3.80        1.53      0.96 o 
 -13   5   6       29.63       29.09      3.60 o 
 -11   5   6      186.04      170.60      4.88 o 
  -9   5   6      226.84      209.41      4.60 o 
  -7   5   6      104.04       94.71      2.48 o 
  -5   5   6       50.15       49.76      2.07 o 
  -3   5   6      930.78      912.87     17.68 o 
  -1   5   6      482.61      445.14      5.15 o 
   1   5   6       18.14       21.94      1.67 o 
   3   5   6       10.08       10.00      1.64 o 
   5   5   6        6.95        8.52      3.58 o 
 -16   6   6        4.83        3.94      1.99 o 
 -14   6   6        0.70        0.91      0.88 o 
 -12   6   6       58.66       51.77      4.12 o 
 -10   6   6       12.33       11.03      1.82 o 
  -8   6   6       58.82       56.88      2.25 o 
  -6   6   6      114.00      106.58      2.51 o 
  -4   6   6        8.72        9.69      0.95 o 
  -2   6   6      296.27      274.90      3.98 o 
   0   6   6       21.19       21.93      2.75 o 
   2   6   6       16.94       18.27      1.76 o 
   4   6   6        1.36        1.82      0.95 o 
 -15   7   6        8.45        6.06      3.82 o 
 -13   7   6        2.05        0.97      0.60 o 
 -11   7   6       17.93       18.47      2.00 o 
  -9   7   6       34.59       33.14      2.16 o 
  -7   7   6      110.45      102.38      2.76 o 
  -5   7   6       15.13       15.98      0.89 o 
  -3   7   6      221.23      226.69      6.96 o 
  -1   7   6       90.87       99.10      2.81 o 
   1   7   6        2.20        3.51      1.33 o 
   3   7   6        4.82        5.55      2.12 o 
 -14   8   6        6.35        4.07      1.97 o 
 -12   8   6       12.37        7.06      5.72 o 
 -10   8   6        6.97        6.85      1.63 o 
  -8   8   6      118.80      120.68      3.95 o 
  -6   8   6      118.67      110.38      3.32 o 
  -4   8   6        5.43        5.95      0.69 o 
  -2   8   6       81.21       87.84      2.61 o 
   0   8   6       48.93       55.92      1.98 o 
   2   8   6        3.83        5.52      1.26 o 
   4   8   6        0.29        0.36      0.97 o 
 -13   9   6       12.33        7.09      5.75 o 
 -11   9   6        9.77        7.63      4.47 o 
  -9   9   6       19.82       24.04      2.13 o 
  -7   9   6      114.27      114.07      3.29 o 
  -5   9   6       17.66       17.69      0.96 o 
  -3   9   6       43.18       38.65      1.69 o 
  -1   9   6       22.47       20.96      1.48 o 
   1   9   6        2.78        3.39      1.53 o 
   3   9   6        0.12        1.37      1.67 o 
 -12  10   6       49.81       60.13      4.02 o 
 -10  10   6       29.70       34.00      3.11 o 
  -8  10   6       32.20       32.43      4.72 o 
  -6  10   6        5.84        9.65      1.70 o 
  -4  10   6       25.18       24.34      1.48 o 
  -2  10   6        0.08        0.47      0.90 o 
   0  10   6        0.82        1.51      1.17 o 
   2  10   6        0.16        1.79      1.33 o 
 -13  11   6        0.41        0.16      1.24 o 
 -11  11   6        7.52        7.78      2.46 o 
  -9  11   6        5.53        7.29      1.80 o 
  -7  11   6       12.14       14.98      2.41 o 
  -5  11   6        0.15        0.22      0.30 o 
  -3  11   6        6.64        6.92      1.30 o 
  -1  11   6        6.17        5.83      1.28 o 
   1  11   6        2.52        1.50      1.70 o 
 -12  12   6       33.24       47.15      3.42 o 
 -10  12   6        3.75        4.22      1.86 o 
  -8  12   6        4.22        4.07      1.51 o 
  -6  12   6       15.45       14.89      2.35 o 
  -4  12   6       42.73       47.43      3.56 o 
  -2  12   6       32.86       36.55      2.19 o 
   0  12   6        3.73        5.99      1.76 o 
  -9  13   6       14.92       12.07      3.58 o 
  -7  13   6       13.58       10.07      3.37 o 
  -5  13   6        9.11        3.25      2.50 o 
  -3  13   6        0.77        2.29      1.40 o 
  -1  13   6        0.50        2.05      1.24 o 
  -8  14   6       11.60       13.03      2.94 o 
  -6  14   6       13.51        4.64      3.15 o 
  -4  14   6        3.14        2.35      1.62 o 
 -17   1   7        4.33        0.65      1.16 o 
 -15   1   7       19.37       17.19      1.72 o 
 -13   1   7      101.36       99.79      4.15 o 
 -11   1   7      146.65      149.04      4.04 o 
  -9   1   7      325.86      325.81      4.16 o 
  -7   1   7       36.59       36.48      1.08 o 
  -5   1   7      109.23      112.13      2.47 o 
  -3   1   7       85.06       86.79      1.55 o 
  -1   1   7       26.95       23.98      0.69 o 
   1   1   7       74.76       89.33      6.34 o 
   3   1   7        3.77        5.24      2.18 o 
 -16   2   7        3.42        3.46      2.19 o 
 -14   2   7       40.25       46.48      2.80 o 
 -12   2   7      163.13      171.74      4.78 o 
 -10   2   7       61.62       64.88      1.80 o 
  -8   2   7        7.39        8.24      0.75 o 
  -6   2   7       13.98       15.33      1.30 o 
  -4   2   7       19.12       17.45      0.91 o 
  -2   2   7       38.13       37.01      1.04 o 
   0   2   7        5.44        6.09      0.81 o 
   2   2   7        7.90        8.42      2.65 o 
   4   2   7        3.16        2.63      2.81 o 
 -17   3   7        6.66        3.74      2.50 o 
 -15   3   7        9.91        9.60      2.96 o 
 -13   3   7        8.52        9.45      1.76 o 
 -11   3   7       73.45       88.85      3.40 o 
  -9   3   7        5.72        5.29      0.68 o 
  -7   3   7       36.34       34.31      1.06 o 
  -5   3   7       39.11       36.15      1.22 o 
  -3   3   7       19.75       19.96      0.97 o 
  -1   3   7       61.72       62.60      1.84 o 
   1   3   7       10.64       10.01      1.03 o 
   3   3   7        8.48       10.38      3.17 o 
 -16   4   7       14.04       17.57      2.84 o 
 -14   4   7        0.48        0.96      1.29 o 
 -12   4   7       38.93       44.10      2.29 o 
 -10   4   7       44.73       43.59      2.09 o 
  -8   4   7       36.98       39.24      2.18 o 
  -6   4   7       15.25       15.08      0.88 o 
  -4   4   7      267.55      249.99      4.34 o 
  -2   4   7      213.33      205.05      3.20 o 
   0   4   7       14.61       16.26      1.12 o 
   2   4   7        3.42        2.81      2.93 o 
   4   4   7        1.96        5.26      3.29 o 
 -15   5   7        5.62        4.80      1.84 o 
 -13   5   7       16.41       15.51      2.18 o 
 -11   5   7       48.70       49.89      3.36 o 
  -9   5   7       12.70       10.62      2.53 o 
  -7   5   7       75.08       66.47      1.79 o 
  -5   5   7       23.33       26.41      1.31 o 
  -3   5   7      128.56      134.27      2.23 o 
  -1   5   7       99.37      101.59      2.69 o 
   1   5   7       17.67       19.14      1.40 o 
   3   5   7        1.08        2.75      4.39 o 
 -16   6   7        1.97        0.77      1.90 o 
 -14   6   7        3.37        1.16      1.57 o 
 -12   6   7        6.30        7.37      2.02 o 
 -10   6   7      173.76      180.23      9.15 o 
  -8   6   7       72.56       68.98      3.25 o 
  -6   6   7      351.94      356.18      8.18 o 
  -4   6   7       58.82       55.53      1.75 o 
  -2   6   7      164.63      172.10      2.78 o 
   0   6   7       16.35       19.56      1.69 o 
   2   6   7       12.87       10.93      1.80 o 
 -15   7   7        1.58        0.43      1.42 o 
 -13   7   7        0.10        0.84      1.64 o 
 -11   7   7        9.25        8.59      1.94 o 
  -9   7   7       56.39       54.65      2.65 o 
  -7   7   7      131.11      113.31      4.03 o 
  -5   7   7      109.80      113.29      2.19 o 
  -3   7   7      131.50      121.10      4.04 o 
  -1   7   7      136.95      130.62      4.60 o 
   1   7   7        0.22        0.93      0.92 o 
   3   7   7        1.75        4.27      3.04 o 
 -14   8   7        0.60        0.40      1.94 o 
 -12   8   7        6.39        2.03      1.90 o 
 -10   8   7        5.10        4.55      1.44 o 
  -8   8   7       67.81       70.71      2.44 o 
  -6   8   7       84.14       82.65      2.86 o 
  -4   8   7       13.54       13.81      1.12 o 
  -2   8   7       14.85       17.10      1.16 o 
   0   8   7        4.07        4.34      1.11 o 
   2   8   7        1.49        2.15      1.22 o 
 -13   9   7       16.22       20.10      3.30 o 
 -11   9   7        0.23        0.49      1.44 o 
  -9   9   7        5.96        5.26      1.32 o 
  -7   9   7        9.50        9.49      1.25 o 
  -5   9   7       14.83       16.21      1.05 o 
  -3   9   7        8.78        8.82      1.18 o 
  -1   9   7        1.66        1.49      0.83 o 
   1   9   7        5.16        5.99      2.07 o 
 -14  10   7        5.81        6.18      2.13 o 
 -12  10   7       20.89       28.88      2.49 o 
 -10  10   7       14.33       18.27      2.05 o 
  -8  10   7        2.97        4.06      1.21 o 
  -6  10   7        3.07        2.73      1.12 o 
  -4  10   7       37.07       39.65      1.70 o 
  -2  10   7       13.15       14.57      1.26 o 
   0  10   7        1.69        1.99      1.66 o 
 -13  11   7       17.97       22.36      5.33 o 
 -11  11   7       19.37       25.44      2.40 o 
  -9  11   7       25.72       30.99      2.67 o 
  -7  11   7        5.80        2.88      1.34 o 
  -5  11   7        7.58        5.70      1.34 o 
  -3  11   7        1.50        1.05      0.85 o 
  -1  11   7        5.99        9.51      3.62 o 
 -10  12   7        1.76        2.03      1.47 o 
  -8  12   7       25.81       31.88      5.01 o 
  -6  12   7       26.75       31.42      2.26 o 
  -4  12   7        6.94        6.34      1.17 o 
  -2  12   7        1.07        0.54      0.87 o 
  -9  13   7        1.87        0.55      1.15 o 
  -7  13   7       17.11       21.48      3.82 o 
  -5  13   7        1.51        0.72      1.25 o 
  -3  13   7        2.91        2.64      1.06 o 
 -16   0   8      116.21      135.91     13.86 o 
 -14   0   8       35.02       33.57      3.09 o 
 -12   0   8       68.51       70.05      3.76 o 
 -10   0   8      153.33      149.57      3.76 o 
  -8   0   8      433.12      421.63     10.07 o 
  -6   0   8       19.59       19.95      1.18 o 
  -4   0   8       24.60       26.05      1.67 o 
  -2   0   8        7.12        6.75      0.78 o 
   0   0   8       40.86       45.57      4.53 o 
   2   0   8        8.03        7.86      5.65 o 
 -17   1   8        4.56        3.37      1.70 o 
 -15   1   8        0.53        0.91      1.04 o 
 -13   1   8       29.53       32.91      2.21 o 
 -11   1   8        2.12        1.87      0.54 o 
  -9   1   8      118.29      117.90      2.09 o 
  -7   1   8      239.07      238.60      3.96 o 
  -5   1   8        0.18       -0.31      0.47 o 
  -3   1   8       52.81       50.68      1.36 o 
  -1   1   8       12.92       12.30      0.80 o 
   1   1   8        0.08        0.11      1.37 o 
 -16   2   8        2.65        1.23      1.10 o 
 -14   2   8       48.03       52.07      2.61 o 
 -12   2   8      121.79      131.11      3.25 o 
 -10   2   8       33.58       32.98      1.31 o 
  -8   2   8       16.64       17.45      0.97 o 
  -6   2   8        5.98        7.16      0.69 o 
  -4   2   8        3.62        3.77      0.60 o 
  -2   2   8        4.75        4.12      0.41 o 
   0   2   8        0.52        0.32      1.34 o 
   2   2   8        4.37        5.99      5.46 o 
 -17   3   8        3.03        3.94      1.80 o 
 -15   3   8        2.10        2.20      1.23 o 
 -13   3   8      102.86      107.93      4.98 o 
 -11   3   8       39.39       41.95      1.66 o 
  -9   3   8       24.96       28.72      1.07 o 
  -7   3   8        1.87        3.64      1.99 o 
  -5   3   8       45.51       42.28      1.75 o 
  -3   3   8       44.90       46.68      1.36 o 
  -1   3   8        0.98        1.34      0.81 o 
   1   3   8       30.56       36.65      5.46 o 
 -16   4   8        1.98        3.62      1.68 o 
 -14   4   8       14.76       15.55      2.99 o 
 -12   4   8       72.03       83.92      3.27 o 
 -10   4   8        5.38        5.49      0.57 o 
  -8   4   8       83.36       82.32      3.23 o 
  -6   4   8      166.63      171.75      3.82 o 
  -4   4   8      186.26      191.11      3.22 o 
  -2   4   8        2.32        3.54      1.08 o 
   0   4   8        4.44        4.59      1.08 o 
   2   4   8       13.79       15.37      4.15 o 
 -15   5   8       12.44        6.08      3.10 o 
 -13   5   8        5.27        2.72      1.53 o 
 -11   5   8       94.27       96.37      8.40 o 
  -9   5   8       24.36       23.62      1.71 o 
  -7   5   8      407.09      399.11      7.81 o 
  -5   5   8      113.14      112.75      2.44 o 
  -3   5   8       88.86       87.57      2.53 o 
  -1   5   8        1.86        2.28      0.96 o 
   1   5   8        7.57        8.00      5.31 o 
 -16   6   8        3.26        0.78      1.88 o 
 -14   6   8        0.89        0.98      1.42 o 
 -12   6   8        8.16        8.26      2.12 o 
 -10   6   8       12.85       13.15      1.51 o 
  -8   6   8       27.39       29.50      1.64 o 
  -6   6   8       45.83       48.43      1.48 o 
  -4   6   8       23.99       20.94      1.28 o 
  -2   6   8        1.36        2.32      0.58 o 
   0   6   8        0.52        1.67      1.03 o 
 -15   7   8        0.93        0.11      1.69 o 
 -13   7   8        2.41        1.43      1.39 o 
 -11   7   8        7.22        5.68      1.75 o 
  -9   7   8       12.10       10.12      1.59 o 
  -7   7   8       12.68       17.68      1.77 o 
  -5   7   8       42.90       42.28      1.67 o 
  -3   7   8       18.44       13.57      0.86 o 
  -1   7   8        1.62        1.99      0.90 o 
   1   7   8        8.36        8.46      1.80 o 
 -14   8   8        1.53        1.69      1.58 o 
 -12   8   8        3.13        2.45      1.70 o 
 -10   8   8        0.67        0.77      1.10 o 
  -8   8   8       36.10       35.19      2.08 o 
  -6   8   8       77.48       77.84      3.90 o 
  -4   8   8       80.05       90.52      2.55 o 
  -2   8   8        8.62        7.83      1.27 o 
   0   8   8        1.76        2.12      1.32 o 
 -13   9   8       10.83        7.92      5.18 o 
 -11   9   8        1.99        3.24      1.40 o 
  -9   9   8        2.42        2.06      1.16 o 
  -7   9   8        4.89        6.34      1.27 o 
  -5   9   8        5.20        4.01      0.77 o 
  -3   9   8       10.60        6.09      1.22 o 
  -1   9   8        1.02        2.13      1.91 o 
 -12  10   8       10.70        8.68      3.42 o 
 -10  10   8        2.94        3.71      1.55 o 
  -8  10   8       24.74       26.21      2.03 o 
  -6  10   8        1.15        1.42      1.11 o 
  -4  10   8        2.83        2.21      0.89 o 
  -2  10   8        0.10        0.00      1.67 o 
 -11  11   8        0.11        0.77      1.22 o 
  -9  11   8        0.03        0.94      1.25 o 
  -7  11   8        4.78        3.37      1.63 o 
  -5  11   8        0.36        1.29      0.93 o 
  -3  11   8        3.69        4.23      1.13 o 
 -10  12   8        4.36        3.14      1.57 o 
  -8  12   8        8.11        2.56      1.97 o 
  -6  12   8        3.37        4.18      1.55 o 
  -4  12   8        6.51        6.73      1.62 o 
 -17   1   9       28.18       39.51      3.80 o 
 -15   1   9        8.81        7.06      1.80 o 
 -13   1   9       61.81       61.58      2.93 o 
 -11   1   9       11.46       11.18      0.86 o 
  -9   1   9       15.55       13.69      0.85 o 
  -7   1   9        1.29        1.17      0.56 o 
  -5   1   9       35.01       36.96      1.54 o 
  -3   1   9       53.49       50.99      1.75 o 
  -1   1   9        1.15        0.83      2.16 o 
   1   1   9        3.84        3.83      3.15 o 
 -16   2   9        6.03        6.28      2.19 o 
 -14   2   9        7.51        6.93      2.07 o 
 -12   2   9        6.19        6.17      1.04 o 
 -10   2   9        9.68        8.43      0.93 o 
  -8   2   9       33.42       33.33      1.31 o 
  -6   2   9        0.38        0.11      0.49 o 
  -4   2   9        3.89        4.41      0.73 o 
  -2   2   9        7.90        5.76      1.07 o 
   0   2   9        2.70        4.00      4.70 o 
 -17   3   9        0.38        0.87      1.15 o 
 -15   3   9        4.43        4.72      0.89 o 
 -13   3   9        6.72        5.29      1.04 o 
 -11   3   9        4.91        4.45      0.85 o 
  -9   3   9        9.31        9.59      0.95 o 
  -7   3   9       23.39       21.01      3.70 o 
  -5   3   9       48.18       47.09      1.56 o 
  -3   3   9       13.06       11.74      0.72 o 
  -1   3   9        3.02        2.70      2.65 o 
 -16   4   9        5.37        5.11      1.64 o 
 -14   4   9       10.69        9.88      1.78 o 
 -12   4   9       29.51       32.62      1.96 o 
 -10   4   9       22.05       21.89      1.98 o 
  -8   4   9       14.98       15.05      1.65 o 
  -6   4   9       55.06       49.20      1.50 o 
  -4   4   9        4.90        3.77      0.69 o 
  -2   4   9        1.09        1.04      1.02 o 
   0   4   9        0.76        0.48      3.45 o 
 -15   5   9        0.70        1.81      1.61 o 
 -13   5   9       10.47        7.97      2.78 o 
 -11   5   9        4.00        3.84      1.12 o 
  -9   5   9       24.72       24.76      1.65 o 
  -7   5   9        9.50        8.70      0.87 o 
  -5   5   9       11.45       15.42      1.17 o 
  -3   5   9        1.38        1.21      0.83 o 
  -1   5   9        2.11        1.41      0.89 o 
 -16   6   9        6.18        5.92      2.97 o 
 -14   6   9       45.31       57.86      4.36 o 
 -12   6   9        7.37       10.04      1.45 o 
 -10   6   9       20.46       24.66      1.85 o 
  -8   6   9      174.47      158.34      8.02 o 
  -6   6   9      218.07      223.32      7.86 o 
  -4   6   9       72.55       71.29      3.03 o 
  -2   6   9       27.61       28.27      2.05 o 
 -15   7   9        2.40        2.70      1.74 o 
 -13   7   9        0.77        1.10      1.21 o 
 -11   7   9        0.22       -0.27      1.19 o 
  -9   7   9       82.02       84.00      4.52 o 
  -7   7   9       25.43       24.32      1.67 o 
  -5   7   9        6.61        5.92      0.87 o 
  -3   7   9       13.58       13.98      1.43 o 
  -1   7   9        2.40        3.82      1.15 o 
 -14   8   9        0.58        0.84      1.54 o 
 -12   8   9        5.49        7.84      1.59 o 
 -10   8   9        6.70        8.39      1.30 o 
  -8   8   9        2.20        2.03      1.20 o 
  -6   8   9        2.48        2.19      0.70 o 
  -4   8   9       22.81       22.75      1.58 o 
  -2   8   9        2.18        1.50      1.20 o 
 -13   9   9        3.05        3.32      1.55 o 
 -11   9   9        4.96        5.13      1.40 o 
  -9   9   9        7.37        7.32      1.44 o 
  -7   9   9        1.20        1.11      0.92 o 
  -5   9   9        0.30        0.55      0.71 o 
  -3   9   9        3.02        2.74      1.60 o 
 -12  10   9        2.58        5.22      1.91 o 
 -10  10   9        2.28        0.92      1.17 o 
  -8  10   9        8.97        9.00      1.93 o 
  -6  10   9        1.22        1.53      0.91 o 
  -4  10   9        0.06        0.48      1.20 o 
 -11  11   9        3.14        1.12      1.25 o 
  -9  11   9       11.84        9.48      3.61 o 
  -7  11   9       14.00       15.14      1.82 o 
  -5  11   9        7.05        6.27      2.23 o 
 -16   0  10       10.45        8.02      2.72 o 
 -14   0  10       35.26       38.40      2.95 o 
 -12   0  10       80.20       80.19      8.73 o 
 -10   0  10        1.43        0.90      1.06 o 
  -8   0  10        0.82        1.77      0.80 o 
  -6   0  10        0.45        0.35      0.91 o 
  -4   0  10       12.21       12.56      1.35 o 
  -2   0  10        0.29       -0.10      1.50 o 
 -17   1  10        0.86        0.96      0.99 o 
 -15   1  10        1.47        1.18      0.85 o 
 -13   1  10        2.53        1.14      0.74 o 
 -11   1  10        4.23        3.68      0.88 o 
  -9   1  10        5.63        4.92      0.70 o 
  -7   1  10       10.89       11.69      1.89 o 
  -5   1  10        4.36        4.16      0.90 o 
  -3   1  10       12.63       12.40      2.08 o 
  -1   1  10        1.39        3.05      1.93 o 
 -16   2  10        4.16        4.17      1.40 o 
 -14   2  10        4.60        3.24      1.04 o 
 -12   2  10       14.73       15.63      1.32 o 
 -10   2  10       10.99       10.80      1.08 o 
  -8   2  10       15.42       16.08      1.51 o 
  -6   2  10        1.98        1.64      0.61 o 
  -4   2  10        9.29        8.41      1.22 o 
  -2   2  10        0.94        1.55      1.52 o 
 -17   3  10        1.90        1.07      1.95 o 
 -15   3  10        4.94        2.74      1.23 o 
 -13   3  10       39.55       42.62      2.05 o 
 -11   3  10       11.69       11.79      1.50 o 
  -9   3  10      103.90      106.50      3.89 o 
  -7   3  10       52.73       56.79      1.81 o 
  -5   3  10        0.45        0.71      0.67 o 
  -3   3  10        2.41        4.00      1.64 o 
 -16   4  10        1.81        2.24      1.61 o 
 -14   4  10       34.73       43.81      2.75 o 
 -12   4  10       52.63       61.76      3.19 o 
 -10   4  10       15.91       16.98      1.62 o 
  -8   4  10       53.54       54.42      2.74 o 
  -6   4  10        0.92        0.96      0.72 o 
  -4   4  10        0.97        1.40      1.03 o 
  -2   4  10        4.27        5.86      3.11 o 
 -15   5  10        9.63        7.82      2.43 o 
 -13   5  10       11.54       13.58      2.05 o 
 -11   5  10       73.77       79.07      3.85 o 
  -9   5  10       14.37       14.73      1.94 o 
  -7   5  10       38.40       40.65      2.05 o 
  -5   5  10        1.08        1.78      0.63 o 
  -3   5  10        6.76        6.54      1.55 o 
 -16   6  10        0.95       -1.37      5.05 o 
 -14   6  10       10.91       13.44      1.87 o 
 -12   6  10        4.26        4.54      1.37 o 
 -10   6  10       11.70       12.86      2.02 o 
  -8   6  10        8.80        6.47      1.69 o 
  -6   6  10        5.33        4.90      0.90 o 
  -4   6  10        1.71        1.54      1.12 o 
 -15   7  10        0.57        1.21      1.26 o 
 -13   7  10        2.28        3.57      1.51 o 
 -11   7  10       11.88       13.74      2.21 o 
  -9   7  10       12.99       13.15      2.98 o 
  -7   7  10        0.30        0.18      0.80 o 
  -5   7  10        4.32        2.24      1.22 o 
  -3   7  10        0.82        4.00      1.73 o 
 -14   8  10        2.60        4.27      1.73 o 
 -12   8  10        0.80        0.34      1.08 o 
 -10   8  10        7.61       10.52      1.96 o 
  -8   8  10        7.44        8.75      1.63 o 
  -6   8  10        2.42        1.62      1.10 o 
  -4   8  10        4.15        3.42      1.58 o 
 -13   9  10        0.89        3.04      1.64 o 
 -11   9  10        5.22        6.11      2.13 o 
  -9   9  10        3.97        2.73      1.44 o 
  -7   9  10        0.96        0.73      0.97 o 
  -5   9  10        4.19        2.45      1.40 o 
 -10  10  10        0.21        0.44      1.09 o 
  -8  10  10        0.43        0.16      0.92 o 
 -17   1  11        2.01        1.55      1.56 o 
 -15   1  11        8.01        3.89      1.20 o 
 -13   1  11        2.66        1.43      0.88 o 
 -11   1  11        4.66        4.97      1.05 o 
  -9   1  11        2.84        2.11      1.19 o 
  -7   1  11       10.04        6.41      1.39 o 
  -5   1  11        0.38        1.15      3.68 o 
 -16   2  11        0.99        0.76      1.07 o 
 -14   2  11        2.30        1.39      1.02 o 
 -12   2  11        1.70        1.48      0.80 o 
 -10   2  11        4.61        5.36      1.11 o 
  -8   2  11       14.45       17.60      2.06 o 
  -6   2  11       10.08        8.65      1.32 o 
  -4   2  11        0.54        2.50      1.84 o 
 -15   3  11        1.63        1.22      1.20 o 
 -13   3  11        1.37        0.93      0.99 o 
 -11   3  11        5.14        5.82      1.65 o 
  -9   3  11        6.07        4.86      1.40 o 
  -7   3  11        0.66        1.19      0.67 o 
  -5   3  11        1.69        2.00      0.87 o 
 -16   4  11        0.35        0.13      1.15 o 
 -14   4  11       11.76       10.73      1.86 o 
 -12   4  11        7.36        6.74      1.80 o 
 -10   4  11       26.56       25.13      1.84 o 
  -8   4  11        0.76        1.29      0.76 o 
  -6   4  11        2.76        3.06      1.56 o 
  -4   4  11        4.49        6.16      1.89 o 
 -15   5  11        7.03        5.69      2.19 o 
 -13   5  11        5.70        5.74      2.30 o 
 -11   5  11        2.76        3.53      1.32 o 
  -9   5  11       21.56       25.50      2.24 o 
  -7   5  11        3.20        2.84      1.06 o 
  -5   5  11        1.49        2.92      1.29 o 
 -14   6  11        1.73        2.46      1.42 o 
 -12   6  11       39.57       43.70      3.20 o 
 -10   6  11       60.30       62.78      3.98 o 
  -8   6  11        6.79        5.43      1.41 o 
  -6   6  11        1.05        1.07      1.13 o 
 -13   7  11        5.84        5.85      2.16 o 
 -11   7  11        2.31        1.77      1.52 o 
  -9   7  11       11.62       10.04      1.87 o 
  -7   7  11        1.05       -0.13      0.83 o 
 -12   8  11        1.53        2.21      1.37 o 
 -10   8  11        0.85        0.79      1.02 o 
  -8   8  11        0.05        0.04      0.89 o 
 -16   0  12        3.11        1.57      1.71 o 
 -14   0  12        7.71        7.56      2.67 o 
 -12   0  12        4.30        6.65      1.56 o 
 -10   0  12        5.06        4.36      1.54 o 
  -8   0  12        2.61        2.52      2.92 o 
  -6   0  12        1.60        1.78      2.00 o 
 -15   1  12        4.95        3.18      1.31 o 
 -13   1  12        4.68        7.29      1.37 o 
 -11   1  12        3.04        4.50      1.04 o 
  -9   1  12        5.54        4.47      1.75 o 
  -7   1  12        4.94        2.96      1.18 o 
 -14   2  12        1.28        0.26      0.88 o 
 -12   2  12        1.49        1.89      1.20 o 
 -10   2  12        7.08        7.50      1.97 o 
  -8   2  12        8.02        6.71      1.92 o 
 -15   3  12        0.64        0.58      1.20 o 
 -13   3  12        5.09        5.66      1.31 o 
 -11   3  12        3.69        4.60      1.21 o 
  -9   3  12        7.16        5.92      1.43 o 
  -7   3  12        0.23        0.15      1.41 o 
 -14   4  12        2.94        2.10      1.39 o 
 -12   4  12        2.46        4.40      1.48 o 
 -10   4  12        9.18        9.09      2.07 o 
  -8   4  12        5.00        5.28      1.19 o 
 -13   5  12       19.60       20.26      3.08 o 
 -11   5  12        4.58        6.08      1.44 o 
  -9   5  12        1.21        1.06      0.89 o 
 -12   6  12        1.33        0.95      1.11 o 
 -10   6  12        1.31        0.96      1.28 o 
                                                 
